# Supplementary material for: Associated Factors of Dietary Patterns among Adolescents in the Rural Northern Region of Thailand: A Community-Based Cross-Sectional Study
Source: Healthcare (Basel). 2024 Jun 18;12(12):1215. doi: 10.3390/healthcare12121215 (PMC11203095; doi:10.3390/healthcare12121215)
Supplement: Supplementary file 1 [file healthcare-12-01215-s001.zip]

Archive with 4 entries (4 files):
- Supplementary Table S1_Diet Diversity_180624.pdf
- Supplementary Table S2_Diet Diversity_180624.pdf
- Supplementary Table S3_Diet Diversity_180624.pdf
- Supplementary Table S4_Diet Diversity_180624.pdf
